# Supplementary material for: Detecting the limits of regulatory element conservation and divergence estimation using pairwise and multiple alignments
Source: BMC Bioinformatics. 2006 Aug 14;7:376. doi: 10.1186/1471-2105-7-376 (PMC1613255; doi:10.1186/1471-2105-7-376)
Supplement: Additional File 1 — This file, in GFF2 format [91], contains the coordinates of the 36 enhancers used in this study in Drosophila melanogaster release 4 coordinates [92]. [file 1471-2105-7-376-S1.gff]

2L	schroeder2004&berman2004	enhancer	3608812	3610207	.	+	.	Name "CE8010_odd_stripes_3_6";Function +;SourceCoords "schroeder2004:3601381-3603030" "berman2004:3601404-3602776"
2L	schroeder2004	enhancer	3832698	3835337	.	+	.	Name "slp2_minus3_construct";Function +;SourceCoords "schroeder2004:3825267-3827906"
2L	schroeder2004&berman2004	enhancer	12615792	12617344	.	+	.	Name "CE8011_nub_blastoderm";Function +;SourceCoords "schroeder2004:12604662-12606646" "berman2004:12605003-12606214"
2L	berman2004	enhancer	12674735	12676045	.	+	.	Name "CE8012_pdm2_neurogenic";Function +;SourceCoords "berman2004:12663605-12664915"
3L	berman2004&berman2004	enhancer	8637478	8639955	.	+	.	Name "CE7005_hairy_stripe7";Function +;SourceCoords "berman2004:8622241-8623983" "berman2004:8623788-8624718"
3L	berman2004	enhancer	8644027	8645746	.	+	.	Name "CE7007_hairy_stripes_5_1";Function +;SourceCoords "berman2004:8628790-8630509"
3L	berman2004	enhancer	20630383	20631410	.	+	.	Name "CE7008_kni_upstream";Function +;SourceCoords "berman2004:20615080-20616107"
X	schroeder2004	enhancer	2285171	2286409	.	+	.	Name "gt_minus1_construct";Function +;SourceCoords "schroeder2004:2185787-2187025"
X	schroeder2004	enhancer	2289445	2291626	.	+	.	Name "gt_minus6_construct";Function +;SourceCoords "schroeder2004:2190061-2192242"
X	schroeder2004	enhancer	8488285	8490117	.	+	.	Name "oc_plus8_construct";Function +;SourceCoords "schroeder2004:8381995-8383827"
X	berman2004	enhancer	20493865	20496267	.	+	.	Name "CE7001_runt_stripe_3";Function +;SourceCoords "berman2004:20355604-20358006"
3R	berman2004	enhancer	2693265	2694696	.	+	.	Name "CE8024_ftz_stripes_1_5";Function +;SourceCoords "berman2004:2693266-2694697"
3R	berman2004	enhancer	12598961	12599582	.	+	.	Name "CE8048_ubx_PBX";Function +;SourceCoords "berman2004:12598979-12599600"
3R	berman2004	enhancer	14999940	15001301	.	+	.	Name "CE8027_sqz_neurogenic";Function +;SourceCoords "berman2004:14999957-15001318"
3R	schroeder2004	enhancer	24411719	24413426	.	+	.	Name "fkh_minus2_construct";Function +;SourceCoords "schroeder2004:24401085-24402792"
2R	berman2004	enhancer	5489803	5490194	.	+	.	Name "CE7003_eve_stripe_2";Function +;SourceCoords "berman2004:5038623-5039014"
2R	berman2004	enhancer	5497747	5498534	.	+	.	Name "CE8036_eve_stripe_1";Function +;SourceCoords "berman2004:5046567-5047354"
2R	berman2004	enhancer	20730219	20730935	.	+	.	Name "CE8043_Kr_730";Function +;SourceCoords "berman2004:20266189-20266905"
2L	schroeder2004	enhancer	3610420	3611803	.	+	.	Name "odd_minus5_construct";Function +;SourceCoords "schroeder2004:3602989-3604372"
3L	berman2004	enhancer	8640797	8641342	.	+	.	Name "CE7006_hairy_stripe_6";Function +;SourceCoords "berman2004:8625560-8626105"
X	schroeder2004&berman2004	enhancer	2286417	2287837	.	+	.	Name "CE8001_gt_posterior_domain";Function +;SourceCoords "schroeder2004:2187033-2188241" "berman2004:2187356-2188453"
X	berman2004	enhancer	20492298	20493632	.	+	.	Name "CE8038_runt_stripe_5";Function +;SourceCoords "berman2004:20354037-20355371"
3R	berman2004	enhancer	4526522	4527942	.	+	.	Name "CE7009_hb_HZ1_4";Function +;SourceCoords "berman2004:4526537-4527957"
3R	schroeder2004	enhancer	19020990	19022410	.	+	.	Name "cnc_plus5_construct";Function +;SourceCoords "schroeder2004:19011647-19013067"
2R	berman2004	enhancer	5495710	5496310	.	+	.	Name "CE7004_eve_stripe_4_6";Function +;SourceCoords "berman2004:5044530-5045130"
2R	berman2004	enhancer	20731653	20733358	.	+	.	Name "CE8044_Kr_CD2";Function +;SourceCoords "berman2004:20267623-20269328"
2L	berman2004	enhancer	11455639	11456153	.	+	.	Name "CE8047_spalt_early_enhancer";Function +;SourceCoords "berman2004:11444510-11445024"
2L	schroeder2004	enhancer	20772263	20773899	.	+	.	Name "cad_plus14_construct";Function +;SourceCoords "schroeder2004:20754412-20756048"
3L	schroeder2004	enhancer	20633344	20634746	.	+	.	Name "kni_minus5_construct";Function +;SourceCoords "schroeder2004:20618041-20619443"
X	berman2004	enhancer	20500025	20504524	.	+	.	Name "CE8039_runt_7_stripe";Function +;SourceCoords "berman2004:20361764-20366853"
2R	berman2004	enhancer	5487314	5487823	.	+	.	Name "CE7002_eve_stripe_3_7";Function +;SourceCoords "berman2004:5036134-5036643"
2L	schroeder2004	enhancer	12678898	12680520	.	+	.	Name "pdm2_plus1_construct";Function +;SourceCoords "schroeder2004:12667768-12669390"
X	schroeder2004	enhancer	2293912	2295656	.	+	.	Name "gt_minus10_construct";Function +;SourceCoords "schroeder2004:2194528-2196272"
2R	berman2004	enhancer	5498535	5499545	.	+	.	Name "CE8037_eve_stripe_5";Function +;SourceCoords "berman2004:5047355-5048365"
3L	schroeder2004	enhancer	14138295	14140019	.	+	.	Name "D_plus5_construct";Function +;SourceCoords "schroeder2004:14121916-14123640"
3R	berman2004	enhancer	12636230	12637973	.	+	.	Name "CE8046_abd_A_iab2";Function +;SourceCoords "berman2004:12636248-12637991"
