# Supplementary material for: Detecting the limits of regulatory element conservation and divergence estimation using pairwise and multiple alignments
Source: BMC Bioinformatics. 2006 Aug 14;7:376. doi: 10.1186/1471-2105-7-376 (PMC1613255; doi:10.1186/1471-2105-7-376)
Supplement: Additional File 2 — This text file contains horizontal counts matrices and vertical frequency matrices for each of the eight transcription factors used in this study. [file 1471-2105-7-376-S2.txt]

# Horizontal Counts Matrices
Bicoid
A|    9  11  49  51   0   1   1   4
C|   19   3   0   0   0  45  25  16
G|    5   1   2   0  17   0   4  21
T|   18  36   0   0  34   5  21  10
Caudal
A|    4   4   8   5  14   0  34  34  34  17
C|    1   2   7  18   7   7   0   0   0   3
G|    2   5   7   4   7   3   0   0   0   8
T|    2   4  12   7   6  24   0   0   0   6
Giant
A|    3    0    5    0    0    6    0    0    0    5    5    2
C|    0    0    0    0    0    2    5    0    3    0    1    0
G|    0    1    2    0    5    0    2    4    0    0    0    1
T|    5    7    1    8    3    0    1    4    5    3    2    5
Hunchback
A|   17    0    1    0    0    1   59   20
C|   13    0    5    1    0    4    7   17
G|    7    3    1    0    0    0   29   14
T|   66  100   96  102  103   98    8   52
Knirps
A|    1   11    3    0    0    7    8    6    0    1
C|    1    1    3   19    5   11    4    2    1    5
G|   18    2    5    0    6    1    4    2    1    1
T|    0    6    9    1    9    1    4   10   18   13
Kruppel
A|   37   33   20    2    4    6    1    8   28   16
C|    0    6   11    0    1    3    3    4    6    8
G|    4    1    9   40   37   35    4    4    5    5
T|    3    4    4    2    2    0   36   28    5   15
Tailless
A|   25   26   27    8    0    1   28
C|    2    3    0    1    1   20    2
G|    6    7    8   27    0    1    7
T|    4    1    2    1   36   15    0
Torso-Response Element
A|   0   0   0   0   0   6   6   0   0   6   6
C|   0   1   5   0   5   0   0   0   0   0   0
G|   0   4   1   0   0   0   0   1   6   0   0
T|   6   1   0   6   1   0   0   5   0   0   0

# Vertical Frequency Matrices
A	C	G	T
Bicoid
0.1788	0.3692	0.1000	0.3519	
0.2173	0.0615	0.0231	0.6981	
0.9481	0.0038	0.0423	0.0058	
0.9865	0.0038	0.0038	0.0058	
0.0058	0.0038	0.3308	0.6596	
0.0250	0.8692	0.0038	0.1019	
0.0250	0.4846	0.0808	0.4096	
0.0827	0.3115	0.4077	0.1981	
Caudal
0.4300	0.1200	0.2200	0.2300	
0.2687	0.1375	0.3250	0.2687	
0.2371	0.2057	0.2057	0.3514	
0.1514	0.5200	0.1200	0.2086	
0.4086	0.2057	0.2057	0.1800	
0.0086	0.2057	0.0914	0.6943	
0.9800	0.0057	0.0057	0.0086	
0.9800	0.0057	0.0057	0.0086	
0.9800	0.0057	0.0057	0.0086	
0.4943	0.0914	0.2343	0.1800	
Giant
0.3667	0.0222	0.0222	0.5889	
0.0333	0.0222	0.1333	0.8111	
0.5889	0.0222	0.2444	0.1444	
0.0333	0.0222	0.0222	0.9222	
0.0333	0.0222	0.5778	0.3667	
0.7000	0.2444	0.0222	0.0333	
0.0333	0.5778	0.2444	0.1444	
0.0333	0.0222	0.4667	0.4778	
0.0333	0.3556	0.0222	0.5889	
0.5889	0.0222	0.0222	0.3667	
0.5889	0.1333	0.0222	0.2556	
0.2556	0.0222	0.1333	0.5889	
Hunchback
0.1663	0.1269	0.0692	0.6375	
0.0029	0.0019	0.0308	0.9644	
0.0125	0.0500	0.0115	0.9260	
0.0029	0.0115	0.0019	0.9837	
0.0029	0.0019	0.0019	0.9933	
0.0125	0.0404	0.0019	0.9452	
0.5702	0.0692	0.2808	0.0798	
0.1952	0.1654	0.1365	0.5029	
Knirps
0.0619	0.0571	0.8667	0.0143	
0.5381	0.0571	0.1048	0.3000	
0.1571	0.1524	0.2476	0.4429	
0.0143	0.9143	0.0095	0.0619	
0.0143	0.2476	0.2952	0.4429	
0.3476	0.5333	0.0571	0.0619	
0.3952	0.2000	0.2000	0.2048	
0.3000	0.1048	0.1048	0.4905	
0.0143	0.0571	0.0571	0.8714	
0.0619	0.2476	0.0571	0.6333	
Kruppel
0.8289	0.0044	0.0933	0.0733	
0.7400	0.1378	0.0267	0.0956	
0.4511	0.2489	0.2044	0.0956	
0.0511	0.0044	0.8933	0.0511	
0.0956	0.0267	0.8267	0.0511	
0.1400	0.0711	0.7822	0.0067	
0.0289	0.0711	0.0933	0.8067	
0.1844	0.0933	0.0933	0.6289	
0.6289	0.1378	0.1156	0.1178	
0.3622	0.1822	0.1156	0.3400	
Tailless
0.6658	0.0579	0.1632	0.1132	
0.6921	0.0842	0.1895	0.0342	
0.7184	0.0053	0.2158	0.0605	
0.2184	0.0316	0.7158	0.0342	
0.0079	0.0316	0.0053	0.9553	
0.0342	0.5316	0.0316	0.4026	
0.7447	0.0579	0.1895	0.0079	
Torso-Response Element
0.0429	0.0286	0.0286	0.9000	
0.0429	0.1714	0.6000	0.1857	
0.0429	0.7429	0.1714	0.0429	
0.0429	0.0286	0.0286	0.9000	
0.0429	0.7429	0.0286	0.1857	
0.9000	0.0286	0.0286	0.0429	
0.9000	0.0286	0.0286	0.0429	
0.0429	0.0286	0.1714	0.7571	
0.0429	0.0286	0.8857	0.0429	
0.9000	0.0286	0.0286	0.0429	
0.9000	0.0286	0.0286	0.0429	
